# Supplementary material for: Facile Patterning of Thermoplastic Elastomers and Robust Bonding to Glass and Thermoplastics for Microfluidic Cell Culture and Organ-on-Chip
Source: Micromachines (Basel). 2021 May 18;12(5):575. doi: 10.3390/mi12050575 (PMC8158514; doi:10.3390/mi12050575)
Supplement: Supplementary file 1 [file micromachines-12-00575-s001.zip]

Archive with 2 entries (2 files):
- micromachines-1211883 - Supplementary_Information for conversion.pdf
- Supplementary_Information_source_code.html
